# Supplementary material for: Peculiar Porous Aluminum Oxide Films Produced via Electrochemical Anodizing in Malonic Acid Solution with Arsenazo-I Additive
Source: Materials (Basel). 2021 Sep 6;14(17):5118. doi: 10.3390/ma14175118 (PMC8433957; doi:10.3390/ma14175118)
Supplement: Supplementary file 1 [file materials-14-05118-s001.zip]

Archive with 1 entries (1 files):
- materials-1333416-supplementary.pdf
